# Supplementary material for: Genome characterization and taxonomy of Actinomyces acetigenes sp. nov., and Actinomyces stomatis sp. nov., previously isolated from the human oral cavity
Source: BMC Genomics. 2023 Dec 4;24:734. doi: 10.1186/s12864-023-09831-2 (PMC10696680; doi:10.1186/s12864-023-09831-2)
Supplement: Supplementary file 1 — Additional file 1. [file 12864_2023_9831_MOESM1_ESM.zip]

Archive with 2 entries (2 files):
- Supplementary Information.docx
- Table S9.xlsx
