# Supplementary material for: Genome characterization and taxonomy of Actinomyces acetigenes sp. nov., and Actinomyces stomatis sp. nov., previously isolated from the human oral cavity
Source: BMC Genomics. 2023 Dec 4;24:734. doi: 10.1186/s12864-023-09831-2 (PMC10696680; doi:10.1186/s12864-023-09831-2)
Supplement: Supplementary file 1 — Additional file 1. [file 12864_2023_9831_MOESM1_ESM.zip › Table S9.xlsx]

## Sheet: Sheet1
Table S9. Virulence factors statistic of three analyzed Actinomyces species
Strain	Databaes	Identity (%)	Start	End	Size (bp)	Evalue	Gene	Product
Strain ATCC 49340T	VFDB setB	97.436	9919	9957	38	5.28e-09	phoR	Possible two component system response sensor kinase membrane associated PhoR [PhoP(VF0286)-Regulation (VFC0301)] [Mycobacterium sp.KMS]
Strain ATCC 49340T	VFDB setB	95.122	28339	28379	40	9.63e-08	pafA	Pup--proteinligase[Proteasome-associatedproteins (VF0847) -Stress survival (VFC0282)] [Mycobacterium liflandii 128FXT]
Strain ATCC 49340T	VFDB setB	94.508	10624	11679	1055	0	ABG47036	unknown [Type1pili(VF1200)-Adherence (VFC0001)] [Actinomyces naeslundii str.T14V]
Strain ATCC 49340T	VFDB setB	93.624	29288	30526	1238	0	AvisC_010100012025	sortase family protein [Type2pili(VF1201)-Adherence (VFC0001)] [Actinomyces viscosus C505]
Strain ATCC 49340T	VFDB setB	93.478	15750	15795	45	3.49e-09	tssH/clpV1	type VI secretion system ATPase TssH [PutidaK1-T6SS(VF1351)-Effector delivery system (VFC0086)] [Pseudomonas putida GB-1]
Strain ATCC 49340T	VFDB setB	93.333	9145	9189	44	1.59e-08	lysA	diaminopimelate decarboxylase [Lysine synthesis(VF0815)-Nutritional/Metabolic factor (VFC0272)] [Mycobacteriums megmatisstr.MC2155]
Strain ATCC 49340T	VFDB setB	93.222	12002	13076	1074	0	srtC1	sortase [Type1pili(VF1200)-Adherence (VFC0001)] [Actinomyces naeslundii str.T14V]
Strain ATCC 49340T	VFDB setB	92.03	13283	14887	1604	0	fimP	FimP [Type1pili(VF1200)-Adherence (VFC0001)] [Actinomyces naeslundii str.T14V]
Strain ATCC 49340T	VFDB setB	91.304	103103	103147	44	1.44e-06	pvdL	peptide synthase PvdL [Pyoverdine(VF0094)-Nutritional/Metabolic factor (VFC0272)] [Pseudomona sputida GB-1]
Strain ATCC 49340T	VFDB setB	91.25	15211	15290	79	2.07e-21	nuoG	NADH-quinone oxidoreductase subunit G [NuoG(VF0833)-Immune modulation (VFC0258)] [Mycobacteriums megmatis JS623]
Strain ATCC 49340T	VFDB setB	90.368	14977	19224	4247	0	fimQ	unknown[Type1pili(VF1200)-Adherence (VFC0001)] [Actinomyces naeslundii str.T14V]
Strain ATCC 49340T	VFDB setB	90	93593	93642	49	8.27e-08	zmp1	M13 family metallopeptidase [Zn++metallo protease(VF0846)-Exoenzyme (VFC0251)] [Mycobacterium yongonense 05-1390]
Strain ATCC 49340T	VFDB setB	88.729	24442	27295	2853	0	AvisC_010100012015	surface-anchored fimbrial subunit [Type2pili(VF1201)-Adherence (VFC0001)] [Actinomyces viscosus C505]
Strain ATCC 49340T	VFDB setB	84.615	29835	29924	89	2.29e-15	ctpV	copper-translocating P-type ATPase [Copperexporter(VF0849)-Nutritional/Metabolic factor (VFC0272)] [Mycobacterium liflandii 128FXT]
Strain ATCC 49340T	VFDB setB	83.71	48315	48535	220	2.5e-51	narX	nitrate reductase subunit alpha [Fused nitrate reductase (VF0820)-Nutritional/Metabolic factor (VFC0272)] [Mycobacterium tuberculosis RGTB423]
Strain ATCC 49340T	VFDB setB	82.171	39861	40748	887	0	sigA/rpoV	RNA polymerase sigma factor [SigA(VF0257)-Regulation(VFC0301)] [Mycobacterium indicuspranii MTCC 9506]
Strain ATCC 49340T	VFDB setB	82.136	10641	12205	1564	0	groEL2	molecular chaperone GroEL [GroEL(VF0866)-Adherence (VFC0001)] [Mycobacterium tuberculosis H37Rv]
Strain ATCC 49340T	VFDB setB	81.667	45338	45457	119	9.05e-19	phzC1	phenazine biosynthesis protein PhzC [Pyocyanin (VF0100)-Nutritional/Metabolic factor (VFC0272)] [Pseudomonas aeruginosa LESB58]
Strain ATCC 49340T	VFDB setB	80.69	49017	49159	142	2.61e-21	narG	nitrate reductase subunit alpha [Nitrate reductase (VF0302)-Nutritional/Metabolic factor (VFC0272)] [Mycobacterium tuberculosis CAS/NITR204]
Strain ATCC 49340T	VFDB setB	79.058	27798	27984	186	9.31e-26	sigH	ECF RNA polymerase sigma factor SigH [SigH(VF0296)-Regulation (VFC0301)] [Mycobacterium tuberculosis H37Rv]
Strain ATCC 49340T	VFDB setB	78.788	45338	45500	162	5.41e-21	phzC2	phenazine biosynthesis protein PhzC [Pyocyanin (VF0100)-Nutritional/Metabolic factor (VFC0272)] [Pseudomonas aeruginosa PAO1]
Strain ATCC 49340T	VFDB setB	78.667	61743	62314	571	4.35e-100	mpa	proteasome ATPase [Proteasome-associated proteins (VF0847)-Stress survival (VFC0282)] [Mycobacterium sp. JDM601]
Strain ATCC 49340T	VFDB setB	78.309	23579	24112	533	4.71e-89	ahpC	peroxiredoxin [AhpC(VF0306)-Stress survival (VFC0282)] [Mycobacterium sp. JDM601]
Strain ATCC 49340T	VFDB setB	77.886	53280	53786	506	5.25e-82	sugC	sn-glycerol-3-phosphate ABC transporter ATP-binding protein UgpC [Trehalose-recycling ABC transporter (VF0842)-Nutritional/Metabolic factor (VFC0272)][Mycobacteriumavium104]
Strain ATCC 49340T	VFDB setB	77.419	52447	53207	760	1.05e-119	narH	nitrate reductase subunit beta [Nitrate reductase (VF0302)-Nutritional/Metabolic factor (VFC0272)] [Mycobacterium canettii CIPT 140070010]
Strain ATCC 49340T	VFDB setB	77.228	27445	29052	1607	0	AvisC_010100012020	surface-anchored fimbrial subunit [Type 2 pili (VF1201)-Adherence (VFC0001)][Actinomyces viscosus C505]
Strain ATCC 49340T	VFDB setB	76.341	8683	8993	310	1.18e-35	leuD	3-isopropylmalate dehydratase small subunit [Leucine synthesis (VF0814)-Nutritional/Metabolic factor (VFC0272)] [Mycobacterium smegmatis str.MC2155]
Strain ATCC 49340T	VFDB setB	76.14	51691	52537	846	4.26e-119	rmlA	glucose-1-phosphate thymidylyltransferase RfbA [GPLlocus(VF0841)-Immune modulation (VFC0258)][Mycobacterium sp.JLS]
Strain ATCC 49340T	VFDB setB	73.557	23241	24606	1365	9.71e-132	glnA1	type I glutamate--ammonia ligase [Glutamine synthesis (VF0816)-Nutritional/Metabolic factor(VFC0272)] [Mycobacterium gilvum PYR-GCK]
Strain ATCC 51655T	VFDB setB	93.655	13356	14411	1055	0	ABG47036	unknown [Type 1 pili (VF1200 - Adherence (VFC0001] [Actinomyces naeslundii str. T14V]
Strain ATCC 51655T	VFDB setB	91.304	10397	11998	1601	0	fimP	FimP [Type 1 pili (VF1200 - Adherence (VFC0001] [Actinomyces naeslundii str. T14V]
Strain ATCC 51655T	VFDB setB	90.645	18180	19418	1238	0	AvisC_010100012025	sortase family protein [Type 2 pili (VF1201 - Adherence (VFC0001] [Actinomyces viscosus C505]
Strain ATCC 51655T	VFDB setB	90.385	15148	15197	49	4.94e-08	phoR	Possible two component system response sensor kinase membrane associated PhoR [PhoP (VF0286 - Regulation (VFC0301] [Mycobacterium sp. KMS]
Strain ATCC 51655T	VFDB setB	89.544	12201	13241	1040	0	srtC1	sortase [Type 1 pili (VF1200 - Adherence (VFC0001] [Actinomyces naeslundii str. T14V]
Strain ATCC 51655T	VFDB setB	88	287779	287828	49	9.81e-06	DDA3937_RS14675	ABC transporter ATP-binding protein [Chrysobactin (VF1242 - Nutritional/Metabolic factor (VFC0272] [Dickeya dadantii 3937]
Strain ATCC 51655T	VFDB setB	87.739	6498	10307	3809	0	fimQ	unknown [Type 1 pili (VF1200 - Adherence (VFC0001] [Actinomyces naeslundii str. T14V]
Strain ATCC 51655T	VFDB setB	85.714	10953	11042	89	5.7e-17	VF0849	Nutritional/Metabolic factor (VFC0272] [Mycobacterium liflandii 128FXT]
Strain ATCC 51655T	VFDB setB	85.714	10953	11042	89	5.7e-17	ctpV	copper-translocating P-type ATPase [Copper exporter (VF0849 - Nutritional/Metabolic factor (VFC0272] [Mycobacterium ulcerans Agy99]
Strain ATCC 51655T	VFDB setB	82.327	587	2151	1564	0	groEL2	molecular chaperone GroEL [GroEL (VF0866 - Adherence (VFC0001] [Mycobacterium tuberculosis H37Rv]
Strain ATCC 51655T	VFDB setB	81.798	9302	10189	887	0	sigA/rpoV	RNA polymerase sigma factor [SigA (VF0257 - Regulation (VFC0301] [Mycobacterium indicus pranii MTCC 9506]
Strain ATCC 51655T	VFDB setB	81.215	12524	12704	180	7.58e-30	nuoG	NADH-quinone oxidoreductase subunit G [NuoG (VF0833 - Immune modulation (VFC0258] [Mycobacterium gilvum Spyr1]
Strain ATCC 51655T	VFDB setB	80.189	136437	136752	315	1.2e-58	zmp1	M13 family metallopeptidase [Zn++ metalloprotease (VF0846 - Exoenzyme (VFC0251] [Mycobacterium avium 104]
Strain ATCC 51655T	VFDB setB	78.153	54032	54572	540	9.3e-86	mpa	proteasome ATPase [Proteasome-associated proteins (VF0847 - Stress survival (VFC0282] [Mycobacterium avium subsp. paratuberculosis MAP4]
Strain ATCC 51655T	VFDB setB	78.082	68186	68692	506	1.44e-83	sugC	sn-glycerol-3-phosphate ABC transporter ATP-binding protein UgpC [Trehalose-recycling ABC transporter (VF0842 - Nutritional/Metabolic factor (VFC0272] [Mycobacterium avium 104]
Strain ATCC 51655T	VFDB setB	77.814	71925	72833	908	9.79e-151	narG	nitrate reductase subunit alpha [Nitrate reductase (VF0302 - Nutritional/Metabolic factor (VFC0272] [Mycobacterium sp. KMS]
Strain ATCC 51655T	VFDB setB	77.486	1524	2049	525	7.44e-81	ahpC	peroxiredoxin [AhpC (VF0306 - Stress survival (VFC0282] [Mycobacterium avium 104]
Strain ATCC 51655T	VFDB setB	76.263	24407	25193	786	9.52e-113	rmlA	glucose-1-phosphate thymidylyltransferase RfbA [GPL locus (VF0841 - Immune modulation (VFC0258] [Mycobacterium gilvum Spyr1]
Strain ATCC 51655T	VFDB setB	76.062	76056	76816	760	2.26e-102	VF0302	Nutritional/Metabolic factor (VFC0272] [Mycobacterium canettii CIPT 140060008]
Strain ATCC 51655T	VFDB setB	75.689	75533	76917	1384	0	narH	nitrate reductase subunit beta [Nitrate reductase (VF0302 - Nutritional/Metabolic factor (VFC0272] [Mycobacterium avium 104]
Strain ATCC 51655T	VFDB setB	75	171723	171977	254	2.1e-21	pafA	Pup--protein ligase [Proteasome-associated proteins (VF0847 - Stress survival (VFC0282] [Mycobacterium intracellulare ATCC 13950]
Strain ATCC 51655T	VFDB setB	75	51870	52350	480	2.42e-52	sigH	sigma-70 family RNA polymerase sigma factor [SigH (VF0296 - Regulation (VFC0301] [Mycobacterium vanbaalenii PYR-1]
Strain ATCC 51655T	VFDB setB	74.462	19670	21259	1589	0	AvisC_010100012020	surface-anchored fimbrial subunit [Type 2 pili (VF1201 - Adherence (VFC0001] [Actinomyces viscosus C505]
Strain ATCC 51655T	VFDB setB	73.598	10210	11586	1376	4.48e-136	glnA1	type I glutamate--ammonia ligase [Glutamine synthesis (VF0816 - Nutritional/Metabolic factor (VFC0272] [Mycobacterium avium subsp. paratuberculosis K-10]
Strain ATCC 51655T	VFDB setB	73.492	264076	265475	1399	5.21e-133	relA	Probable GTP pyrophosphokinase RelA (ATP:GTP 3'-pyrophosphotransferase (PPGPP synthetase I ((PPPGPP synthetase (GTP diphosphokinase [RelA (VF0287 - Regulation (VFC0301] [Mycobacterium sp. JDM601]
Strain ATCC 51655T	VFDB setB	72.636	50606	51092	486	3.69e-34	regX3	two-component sensory transduction protein RegX [RegX3 (VF0858 - Regulation (VFC0301] [Mycobacterium gilvum PYR-GCK]
Strain ATCC 51655T	VFDB setB	72.269	49955	50297	342	1.44e-15	ctpC	manganese-exporting P-type ATPase CtpC [P(1-type Mn2+ transporting ATPase (VF0848 - Nutritional/Metabolic factor (VFC0272] [Mycobacterium yongonense 05-1390]
Strain ATCC 51655T	VFDB setB	70.32	46265	46841	576	1.23e-14	tssH/clpV1	type VI secretion system ATPase TssH [Putida K1-T6SS (VF1351 - Effector delivery system (VFC0086] [Pseudomonas putida KT2440]
Actinomyces oris CCUG 34288T	VFDB setB	100	642438	642472	34	5.65e-07	rtxB	RTX toxin transporter, ATPase protein [RtxA VF0482) - Exotoxin VFC0235)] [Aeromonas hydrophila subsp. hydrophila ATCC 7966]
Actinomyces oris CCUG 34288T	VFDB setB	98.694	71843	73450	1607	0	AvisC_010100012020	surface-anchored fimbrial subunit [Type 2 pili VF1201) - Adherence VFC0001)] [Actinomyces viscosus C505]
Actinomyces oris CCUG 34288T	VFDB setB	97.943	23862	25463	1601	0	fimP	FimP [Type 1 pili VF1200) - Adherence VFC0001)] [Actinomyces naeslundii str. T14V]
Actinomyces oris CCUG 34288T	VFDB setB	97.659	70366	71604	1238	0	AvisC_010100012025	sortase family protein [Type 2 pili VF1201) - Adherence VFC0001)] [Actinomyces viscosus C505]
Actinomyces oris CCUG 34288T	VFDB setB	97.297	495448	495484	36	1.29e-06	xcpR	general secretion pathway protein E [Xcp secretion system VF0084) - Effector delivery system VFC0086)] [Pseudomonas aeruginosa PAO1]
Actinomyces oris CCUG 34288T	VFDB setB	96.686	21193	22248	1055	0	ABG47036	unknown [Type 1 pili VF1200) - Adherence VFC0001)] [Actinomyces naeslundii str. T14V]
Actinomyces oris CCUG 34288T	VFDB setB	96.523	22591	23645	1054	0	srtC1	sortase [Type 1 pili VF1200) - Adherence VFC0001)] [Actinomyces naeslundii str. T14V]
Actinomyces oris CCUG 34288T	VFDB setB	96.252	25553	29794	4241	0	fimQ	unknown [Type 1 pili VF1200) - Adherence VFC0001)] [Actinomyces naeslundii str. T14V]
Actinomyces oris CCUG 34288T	VFDB setB	94.872	20437	20475	38	6.63e-06	phoR	Possible two component system response sensor kinase membrane associated PhoR [PhoP VF0286) - Regulation VFC0301)] [Mycobacterium sp. KMS]
Actinomyces oris CCUG 34288T	VFDB setB	91.111	275308	275352	44	4.63e-06	cyaB	cyclolysin secretion ATP-binding protein [Cya VF0028) - Exotoxin VFC0235)] [Bordetella pertussis Tohama I]
Actinomyces oris CCUG 34288T	VFDB setB	89.707	73601	76462	2861	0	AvisC_010100012015	surface-anchored fimbrial subunit [Type 2 pili VF1201) - Adherence VFC0001)] [Actinomyces viscosus C505]
Actinomyces oris CCUG 34288T	VFDB setB	82.816	495354	496241	887	0	sigA/rpoV	RNA polymerase sigma factor [SigA VF0257) - Regulation VFC0301)] [Mycobacterium indicus pranii MTCC 9506]
Actinomyces oris CCUG 34288T	VFDB setB	82.418	49190	49279	89	9.1e-12	VF0849	Nutritional/Metabolic factor VFC0272)] [Mycobacterium liflandii 128FXT]
Actinomyces oris CCUG 34288T	VFDB setB	82.009	630013	631577	1564	0	groEL2	molecular chaperone GroEL [GroEL VF0866) - Adherence VFC0001)] [Mycobacterium tuberculosis H37Rv]
Actinomyces oris CCUG 34288T	VFDB setB	81.215	348719	348899	180	2.69e-28	nuoG	NADH-quinone oxidoreductase subunit G [NuoG VF0833) - Immune modulation VFC0258)] [Mycobacterium gilvum Spyr1]
Actinomyces oris CCUG 34288T	VFDB setB	80	11883	11997	114	5.1e-14	irtB	Iron-regulated transporter IrtB [ABC transporter VF0818) - Nutritional/Metabolic factor VFC0272)] [Mycobacterium canettii CIPT 140070017]
Actinomyces oris CCUG 34288T	VFDB setB	78.548	242544	243132	588	8.38e-101	mpa	proteasome ATPase [Proteasome-associated proteins VF0847) - Stress survival VFC0282)] [Mycobacterium sp. JLS]
Actinomyces oris CCUG 34288T	VFDB setB	77.985	33213	33738	525	3.56e-83	ahpC	peroxiredoxin [AhpC VF0306) - Stress survival VFC0282)] [Mycobacterium intracellulare MOTT-64]
Actinomyces oris CCUG 34288T	VFDB setB	77.742	29533	30441	908	2.81e-150	narG	nitrate reductase subunit alpha [Nitrate reductase VF0302) - Nutritional/Metabolic factor VFC0272)] [Mycobacterium sp. JLS]
Actinomyces oris CCUG 34288T	VFDB setB	77.451	617464	617970	506	1.29e-77	sugC	sn-glycerol-3-phosphate ABC transporter ATP-binding protein UgpC [Trehalose-recycling ABC transporter VF0842) - Nutritional/Metabolic factor VFC0272)] [Mycobacterium avium 104]
Actinomyces oris CCUG 34288T	VFDB setB	76.647	436043	436896	853	1.41e-125	rmlA	glucose-1-phosphate thymidylyltransferase RfbA [GPL locus VF0841) - Immune modulation VFC0258)] [Mycobacterium sp. JLS]
Actinomyces oris CCUG 34288T	VFDB setB	76.524	690665	690988	323	4.19e-38	leuD	3-isopropylmalate dehydratase small subunit [Leucine synthesis VF0814) - Nutritional/Metabolic factor VFC0272)] [Mycobacterium smegmatis str. MC2 155]
Actinomyces oris CCUG 34288T	VFDB setB	75.967	51975	52455	480	1.48e-58	sigH	sigma-70 family RNA polymerase sigma factor [SigH VF0296) - Regulation VFC0301)] [Mycobacterium vanbaalenii PYR-1]
Actinomyces oris CCUG 34288T	VFDB setB	75.902	25550	26310	760	3.01e-100	VF0302	Nutritional/Metabolic factor VFC0272)] [Mycobacterium canettii CIPT 140060008]
Actinomyces oris CCUG 34288T	VFDB setB	75.655	193740	194001	261	5.83e-25	ctpV	copper-translocating P-type ATPase [Copper exporter VF0849) - Nutritional/Metabolic factor VFC0272)] [Mycobacterium marinum M]
Actinomyces oris CCUG 34288T	VFDB setB	75.231	25449	26833	1384	3.51e-174	narH	nitrate reductase subunit beta [Nitrate reductase VF0302) - Nutritional/Metabolic factor VFC0272)] [Mycobacterium avium 104]
Actinomyces oris CCUG 34288T	VFDB setB	74.717	245708	245962	254	5.65e-18	pafA	Pup--protein ligase [Proteasome-associated proteins VF0847) - Stress survival VFC0282)] [Mycobacterium intracellulare ATCC 13950]
Actinomyces oris CCUG 34288T	VFDB setB	73.734	500809	501118	309	1.99e-21	phzC2	phenazine biosynthesis protein PhzC [Pyocyanin VF0100) - Nutritional/Metabolic factor VFC0272)] [Pseudomonas aeruginosa PAO1]
Actinomyces oris CCUG 34288T	VFDB setB	73.734	500809	501118	309	1.99e-21	phzC1	phenazine biosynthesis protein PhzC [Pyocyanin VF0100) - Nutritional/Metabolic factor VFC0272)] [Pseudomonas aeruginosa PAO1]
Actinomyces oris CCUG 34288T	VFDB setB	72.269	247818	248160	342	5.91e-15	ctpC	manganese-exporting P-type ATPase CtpC [P1)-type Mn2+ transporting ATPase VF0848) - Nutritional/Metabolic factor
Actinomyces oris CCUG 34288T	VFDB setB	72.222	12467	12835	368	9.86e-20	regX3	two-component sensory transduction protein RegX [RegX3 VF0858) - Regulation VFC0301)] [Mycobacterium gilvum PYR-GCK]
